# Supplementary material for: Child t-shirt size data set from 3D body scanner anthropometric measurements and a questionnaire
Source: Data Brief. 2017 Feb 16;11:311–5. doi: 10.1016/j.dib.2017.02.025 (PMC5328721; doi:10.1016/j.dib.2017.02.025)
Supplement: Supplementary file 2 — Supplementary material [file mmc2.zip › tshirt.txt]

User_code	Size_fit	Expert_evaluation	Stature	7CV_height	Mid_neck	Neck	Head	Shoulder_width	Shoulder_length	Armpits_width	Bust_width	Neck_waist	Bust_neck	Bust	Back_width	Neck_armpits	Neck_waist	Crotch	Front_crotch	Rear_crotch	Waist	Buttock	Hip	Belly	Arm_7CV	Arm_length	Upper_arm_length	Upper_arm_girth	Wrist	Gender	Size_evaluated	Int_size_expert	Size_expert
EKID_012	0	8	-80	-46	30	3	-26	11	9.5	18	12	2	-6	8	25	29	-17	-68	-32	-36	28	33	20	20	25	17.5	22.5	-17.5	2	V	Y04	NA	Y04
EKID_012	1	5	-20.5	5	38.5	7	-20.5	24	13.5	17.5	17.5	17	2.5	30	29.5	28.5	-0.5	-54.5	-26	-34	37.5	57.5	53	32.5	46	33.5	29.5	5.5	5	V	Y05	NA	Y04
EKID_014	-1	6	123.5	101	-4.5	-9	-13.5	22	13	24.5	0.5	61	13.5	-21	0.5	32.5	28.5	-43.5	-18	-31	-24.5	31.5	24	-49.5	84	69.5	53	-24	0	M	Y05	Y05/Y06	Intermediate size
EKID_014	1	3	183	152	4	-5	-8	35	17	24	6	76	22	1	5	32	45	-30	-12	-29	-15	56	57	-37	105	85.5	60	-1	3	M	Y06	Y05/Y06	Intermediate size
EKID_015	0	8	56	54	2	-12	-41	25	13.5	5	-14	32	-8.5	-42	-13	51	30	2	-8	10	-23	-1	-14	-5	37.5	26.5	34.5	-25	-5	V	Y08	NA	Y08
EKID_015	1	5	175	161	26	16	-28	50	16.5	34	-9.5	63.5	9.5	9.5	25.5	56.5	56	39.5	13	28.5	18.5	49.5	38	29	99	77	49	-23.5	3.5	V	Y10	NA	Y08
EKID_016	-1	7	130	123	-14	-49	-37	12	23	-39	-40	53	-5	-78	-17	48	26	-20	7	-24	-123	12	2	-161	55.5	47.5	13	-50.5	-11.5	M	Y12	NA	At least a bigger one
EKID_018	0	9	-40	-60	15	-15	-17	23	1	-6	-2	13	-5.5	-13	-13	19	-50	-89	-37	-63	14	2	5	0	8.5	1.5	5	14	8.5	V	Y06	NA	Y06
EKID_018	1	4	57	46	20	-6	-10	31	11	19	5	30	-2.5	21	-15	29	-26	-14	-2	-12	40	48	52	43	32.5	20.5	21	19	12.5	V	Y08	NA	Y06
EKID_019	0	9	-58	-58	14	-9	-56	-3	0.5	-12	-3	10	-19.5	-40	-40	-9	-22	-66	-23	-53	1	-3	-5	-4	-2.5	1	13.5	11.5	7	M	Y06	NA	Y06
EKID_019	1	4	39	48	19	0	-49	5	10.5	13	4	27	-16.5	-6	-42	1	2	9	12	-2	27	43	42	39	21.5	20	29.5	16.5	11	M	Y08	NA	Y06
EKID_020	0	9	52	39	27	-2	-3	19	7.5	15	-19	46	3.5	-69	-14	6	29	-53	-15	-34	-110	-34	-47	-141	28	16	3.5	-57.5	9.5	V	Y12	NA	Y12
EKID_024	1	6	-336	-290	-26	-73.5	-118.5	-43	-18	-42.5	-7	-59	-33.5	-83	-36	-29	-87	-185.5	-85.5	-100	-74.5	-130	-171	-92	-114.5	-89	-46	-40	-13.5	M	Y03	NA	At least a smaller one
EKID_025	0	7	78	79.5	10	-6.5	-48	-12.5	-5.5	-18.5	-21	52.5	-7.5	-38	-3	0	44.5	-45.5	-13.5	-30.5	-71	12.5	21.5	-73.5	34	40.5	13.5	-14.5	3.5	M	Y10	NA	Y10
EKID_025	1	4	203	192	20	6	-42	4	-4	1	-21	86	17.5	7	14	8	67	11	20	-6	-56	68	78	-69	84	84	24.5	-12	12.5	M	Y12	NA	Y10
EKID_026	0	9	-62.5	-60.5	25.5	-14	1	23	5	24	12.5	5.5	-1.5	-10	7.5	23	-32.5	-90	-44.5	-61.5	6	-9	-44.5	4	29.5	14.5	25	-36.5	-9.5	M	Y03	NA	Y03
EKID_026	1	7	6	-2	32	-1	3	30	9.5	35	17	21	0	10	15	28	-21	-71	-27	-44	21	19	-3	16	66	45.5	37.5	-39.5	-6	M	Y04	NA	Y03
EKID_028	0	9	-56	-54	6	-8	-28	-6	1	-29	-31.5	16.5	-22.5	-130.5	-50.5	12.5	-4	-107.5	-52	-53.5	-104.5	-61.5	-73	-126	-14	-14	-5	-56	3	V	Y10	NA	Y10
EKID_028	1	6	63	53	30	20	-15	19	4	0	-27	48	-4.5	-79	-12	18	22	-70	-31	-35	-63	-11	-21	-92	47.5	36.5	9.5	-54.5	11.5	V	Y12	NA	Y10
EKID_029	-1	4	-144	-125	21	-13	-23	14	5.5	-27	-13.5	17.5	-23.5	-65.5	-27.5	10.5	-1	-67.5	-16	-49.5	-20.5	-24.5	-43	-44	-43	-53	-31	-44	-4	V	Y10	NA	Y12
EKID_029	0	8	-25	-18	45	15	-10	39	8.5	2	-9	49	-5.5	-14	11	16	25	-30	5	-31	21	26	9	-10	18.5	-2.5	-16.5	-42.5	4.5	V	Y12	NA	Y12
EKID_031	-1	4	22	29	8	-5	-31	-4	2	-47	-49.5	41.5	-16.5	-116.5	-3.5	26.5	42	-102.5	-50	-50.5	-124.5	-52.5	-60	-139	16	14.5	5	-41	-4.5	V	Y10	NA	Y12
EKID_031	0	8	141	136	32	23	-18	21	5	-18	-45	73	1.5	-65	35	32	68	-65	-29	-32	-83	-2	-8	-105	77.5	65	19.5	-39.5	4	V	Y12	NA	Y12
EKID_032	0	9	-131	-128	8	-6	-44	37	16.5	2	0	29	-0.5	-6	-24	13	-12	-93	-31	-73	9	24	14	-9	-8.5	-28	-8.5	16.5	6	M	Y06	NA	Y06
EKID_032	1	5	-34	-22	13	3	-37	45	26.5	27	7	46	2.5	28	-26	23	12	-18	4	-22	35	70	61	34	15.5	-9	7.5	21.5	10	M	Y08	NA	Y06
EKID_033	0	9	-65	-50	40	11	-27	-14	-5	40	4.5	29.5	-8	28.5	-11.5	-2.5	12	15.5	-12	24.5	37.5	45.5	43	19	-4	-0.5	-6.5	17	13.5	V	Y10	NA	Y10
EKID_033	1	5	54	57	64	39	-14	11	-2	69	9	61	10	80	27	3	38	53	9	43	79	96	95	53	57.5	50	8	18.5	22	V	Y12	NA	Y10
EKID_035	-1	6	-120	-101	3	-28	-57	-34	2.5	-28	-13	4	-24	-88	-47	13	16	-65	-35	-33	-93	-27	-36	-104	-62.5	-53.5	-16	-22	-6.5	V	Y08	Y08/Y10	Intermediate size
EKID_035	1	7	-1	6	27	0	-44	-9	5.5	1	-8.5	35.5	-6	-36.5	-8.5	18.5	42	-27.5	-14	-14.5	-51.5	23.5	16	-70	-1	-3	-1.5	-20.5	2	V	Y10	Y08/Y10	Intermediate size
EKID_036	-1	2	-178	-151	-6	-26	-17	-62	-16	-18	-12.5	-23.5	-19.5	-77.5	-30.5	-12.5	-35	-120.5	-43	-75.5	-117.5	-98.5	-111	-126	-51	-29.5	-19	-52	-12.5	V	Y10	NA	Y12
EKID_036	0	9	-59	-44	18	2	-4	-37	-13	11	-8	8	-1.5	-26	8	-7	-9	-83	-22	-57	-76	-48	-59	-92	10.5	21	-4.5	-50.5	-4	V	Y12	NA	Y12
EKID_037	-1	7	6	6	29	12	-18	-21	-10.5	16	-6	61	6	-20	19	6	42	-147	-50	-96	-42	-63	-70	-120	27	29	-3.5	-50	-10	V	Y12	Y12/One bigger	Intermediate size
EKID_039	0	9	-67.5	-40.5	12.5	-15	-27	-29	-3.5	6	0.5	13.5	-4	-32	-17.5	12	4.5	-38	-37.5	-13.5	-24	46	10.5	-15	-6.5	0	7.5	-15	7.5	V	Y03	NA	Y03
EKID_039	1	7	1	18	19	-2	-25	-22	1	17	5	29	-2.5	-12	-10	17	16	-19	-20	4	-9	74	52	-3	30	31	20	-18	11	V	Y04	NA	Y03
EKID_041	1	6	-21.5	-16.5	-14.5	-32	-20	-19	5.5	27	2.5	24.5	1.5	5	-17.5	13	-8.5	-130	-52.5	-97.5	9	4	-21.5	8	36	35.5	28.5	-7.5	9.5	V	Y03	Y02/Y03	Intermediate size
EKID_042	0	8	-16	-17	0	-10	-39	-10	-6	15	-10	31	-3	-39	-8	20	-28	-79	-31	-48	-32	-19	-25	-50	35	38	34.5	-42	1	M	Y04	NA	Y04
EKID_042	1	9	43.5	34	8.5	-6	-33.5	3	-2	14.5	-4.5	46	5.5	-17	-3.5	19.5	-11.5	-65.5	-25	-46	-22.5	5.5	8	-37.5	56	54	41.5	-19	4	M	Y05	NA	Y04
EKID_043	1	7	60.5	64.5	11.5	4	-27	19	12	8	0.5	47.5	8.5	7	36.5	49	31.5	-37	-34.5	-17.5	11	30	-5.5	8	62.5	49	44.5	-29	7.5	M	Y03	NA	Y02
EKID_044	0	8	-50	-61	29	12	-28	59	33	2	16	43	8	13	-15	33	-4	-23	5	-39	41	-12	-20	-32	20	-9.5	-3.5	-1	7.5	M	Y06	NA	Y06
EKID_044	1	2	47	45	34	21	-21	67	43	27	23	60	11	47	-17	43	20	52	40	12	67	34	27	11	44	9.5	12.5	4	11.5	M	Y08	NA	Y06
EKID_045	-1	8	18	6	6	-11	-46	5	4	20	-7	62	0.5	-25	0	18	11	-118	-41	-76	-9	-25	-43	-55	47	41	37	-39	3	M	Y04	Y04/Y05	Intermediate size
EKID_045	1	6	77.5	57	14.5	-7	-40.5	18	8	19.5	-1.5	77	9	-3	4.5	17.5	27.5	-104.5	-35	-74	0.5	-0.5	-10	-42.5	68	57	44	-16	6	M	Y05	Y04/Y05	Intermediate size
EKID_047	-1	8	-7	5	-2	-20	-44	5	5.5	-12	-7	24	2.5	-67	4	19	30	-130	-58	-72	-68	-39	-55	NA	36.5	31.5	29	-43.5	-8.5	V	Y04	NA	Y05
EKID_047	0	8	52.5	56	6.5	-16	-38.5	18	9.5	-12.5	-1.5	39	11	-45	8.5	18.5	46.5	-116.5	-52	-70	-58.5	-14.5	-22	NA	57.5	47.5	36	-20.5	-5.5	V	Y05	NA	Y05
EKID_048	0	8	32	35	3	1	-17	-7	2.5	-19	1	21	-1.5	-37	7	33	-4	-54	-33	-20	12	19	-6	-2	26	22.5	21	-42.5	-15.5	V	Y04	NA	Y04
EKID_048	1	4	91.5	86	11.5	5	-11.5	6	6.5	-19.5	6.5	36	7	-15	11.5	32.5	12.5	-40.5	-27	-18	21.5	43.5	27	10.5	47	38.5	28	-19.5	-12.5	V	Y05	NA	Y04
EKID_049	-1	6	15	1	-3	-19	-24	34	12.5	-27	-2	54	5.5	-49	1	20	4	-136	-58	-89	-67	-60	-67	-101	17	1	18.5	-17	-11.5	M	Y06	NA	Y08
EKID_049	0	7	112	107	2	-10	-17	42	22.5	-2	5	71	8.5	-15	-1	30	28	-61	-23	-38	-41	-14	-20	-58	41	20	34.5	-12	-7.5	M	Y08	NA	Y08
EKID_050	1	NA	90	75	-63	-65	-80	-37	-18.5	-97	-66	3	-12	-297	-66	10	14	-55	-11	-41	-331	-159	-157	-399	29.5	49.5	16.5	-106.5	-16	M	Y12	NA	NA
EKID_051	-1	5	-102.5	-95	-3.5	-27	-30.5	-8	6	-3.5	-5.5	13	-12	-12	2.5	38.5	-30.5	-135.5	-55	-86	-13.5	-13.5	-28	-44.5	13.5	8	4	-15.5	-9	V	Y05	NA	Y06
EKID_051	0	9	-43	-44	5	-23	-25	5	10	-4	0	28	-3.5	10	7	38	-14	-122	-49	-84	-4	11	5	-32	34.5	24	11	7.5	-6	V	Y06	NA	Y06
EKID_052	-1	2	83	45	-5	-45	-79	-54	-29.5	-8	-20	38	-24.5	-114	-38	-41	-49	-59	46	-102	-131	-92	-120	-192	-73	-50.5	-46	-93.5	-13	M	Y12	NA	At least a bigger one
EKID_053	-1	2	-153	-130.5	10	-19.5	-32	2.5	-5.5	-27.5	-27	-8.5	-23	-115	-41	30	-104.5	-90.5	-17.5	-71.5	-51	-80.5	-89.5	-90.5	-39	-37	-18	-38.5	2.5	M	Y10	NA	Y12
EKID_053	0	9	-28	-18	20	-7	-26	19	-4	-8	-27	25	2	-70	-24	38	-82	-34	16	-47	-36	-25	-33	-86	11	6.5	-7	-36	11.5	M	Y12	NA	Y12
EKID_054	0	8	-11.5	11.5	12.5	-13	-30	34	6.5	-7	-5.5	2.5	4	-56	-5.5	37	9.5	-101	-57.5	-59.5	-24	19	-15.5	-23	49.5	35	37	-15	-0.5	V	Y03	NA	Y03
EKID_054	1	6	57	70	19	0	-28	41	11	4	-1	18	5.5	-36	2	42	21	-82	-40	-42	-9	47	26	-11	86	66	49.5	-18	3	V	Y04	NA	Y03
EKID_055	0	9	-33	-58	7	-25	-23	10	11.5	-17	15	18	0.5	-25	-5	36	-6	-68	-18	-61	38	9	6	21	31	9.5	1.5	60	-1.5	M	Y06	NA	Y06
EKID_055	1	2	64	48	12	-16	-16	18	21.5	8	22	35	3.5	9	-7	46	18	7	17	-10	64	55	53	64	55	28.5	17.5	65	2.5	M	Y08	NA	Y06
EKID_058	0	10	-40	-51	17	-12	-24	-16	-7	-9	-10	29	-1	-35	-25	12	-3	-70	-23	-59	-8	-3	-12	-14	-19.5	-15.5	-1	7.5	4.5	V	Y06	NA	Y06
EKID_058	1	1	57	55	22	-3	-17	-8	3	16	-3	46	2	-1	-27	22	21	5	12	-8	18	43	35	29	4.5	3.5	15	12.5	8.5	V	Y08	NA	Y06
EKID_060	1	7	29.5	23.5	12.5	-10	-34	27	6.5	41	7.5	52.5	14	-8	-5.5	23	10.5	-40	-20.5	-36.5	14	48	12.5	13	59	46	45.5	-26	6.5	M	Y03	NA	At least a smaller one
EKID_062	0	9	-97	-91	29	-3	-57	19	8	-3	16	10	-9	-11	-6	13	-30	-71	-24	-58	6	19	16	-4	19.5	3.5	8.5	1.5	5	M	Y06	NA	Y06
EKID_062	1	4	0	15	34	6	-50	27	18	22	23	27	-6	23	-8	23	-6	4	11	-7	32	65	63	39	43.5	22.5	24.5	6.5	9	M	Y08	NA	Y06
EKID_063	0	8	-51	-78	22	-10	-9	28	8	17	4	-5	8	-12	-13	10	-46	-44	-24	-31	-1	45	44	-3	8	-10.5	11.5	15	4.5	V	Y06	NA	Y06
EKID_063	1	6	46	28	27	-1	-2	36	18	42	11	12	11	22	-15	20	-22	31	11	20	25	91	91	40	32	8.5	27.5	20	8.5	V	Y08	NA	Y06
EKID_064	1	4	89.5	83.5	24.5	8	-4	21	23	38	6.5	62.5	30.5	18	23.5	24	-9.5	-2	-3.5	-14.5	24	54	23.5	15	67.5	45.5	33	-13.5	7	M	Y03	NA	At least a smaller one
EKID_065	0	10	-20.5	-25	16.5	-9	-19.5	64	22	0.5	3.5	37	21	1	19.5	31.5	-10.5	0.5	20	-25	49.5	31.5	12	9.5	60	29	31.5	-11.5	-1	M	Y05	NA	Y05
EKID_065	1	2	39	26	25	-5	-14	77	26	0	9	52	29.5	23	24	31	6	14	26	-23	59	56	45	22	81	45	38.5	11.5	2	M	Y06	NA	Y05
EKID_066	0	10	-38.5	-42	10.5	-9	-46.5	6	3.5	8.5	7.5	11	-7.5	23	2.5	21.5	-32.5	-68.5	-32	-42	21.5	7.5	8	-3.5	46.5	41.5	39.5	-12	-1	M	Y05	NA	Y05
EKID_066	1	2	21	9	19	-5	-41	19	7.5	8	13	26	1	45	7	21	-16	-55	-26	-40	31	32	41	9	67.5	57.5	46.5	11	2	M	Y06	NA	Y05
EKID_067	0	9	-55	-46	25	12	-31	-8	-5	-22	1	-1	-11	-18	17	20	-6	-78	-30	-45	11	5	-7	-9	26	27.5	16	-22.5	9.5	M	Y04	NA	Y04
EKID_067	1	3	4.5	5	33.5	16	-25.5	5	-1	-22.5	6.5	14	-2.5	4	21.5	19.5	10.5	-64.5	-24	-43	20.5	29.5	26	3.5	47	43.5	23	0.5	12.5	M	Y05	NA	Y04
EKID_068	0	9	-122	-132	26	-2	-26	21	5	-16	-9	17	-9.5	-20	-17	17	-36	-83	-35	-59	-8	14	13	-16	-4.5	-15.5	-1	11	3.5	V	Y06	NA	Y06
EKID_068	1	2	-25	-26	31	7	-19	29	15	9	-2	34	-6.5	14	-19	27	-12	-8	0	-8	18	60	60	27	19.5	3.5	15	16	7.5	V	Y08	NA	Y06
EKID_069	0	9	-67.5	-63.5	18.5	1	-34	52	19	-25	-3.5	-3.5	-1	-24	20.5	21	-34.5	-26	-14.5	-27.5	16	16	-27.5	-4	26	2	17.5	-34	2	M	Y03	NA	Y03
EKID_069	1	2	1	-5	25	14	-32	59	23.5	-14	1	12	0.5	-4	28	26	-23	-7	3	-10	31	44	14	8	62.5	33	30	-37	5.5	M	Y04	NA	Y03
EKID_070	-1	7	44	33	8	2	-55	1	2.5	-1	-41	59	16.5	-54	-45	19	26	-20	18	-35	-120	-29	-34	-222	14	13	3	-28.5	9.5	M	Y12	NA	At least a bigger one
EKID_073	0	9	15	24	23	5	-17	36	14.5	14	5	10	-0.5	-2	27	43	1	-22	-2	-21	22	64	47	18	66	42.5	25.5	-8	10	V	Y04	NA	Y04
EKID_073	1	1	74.5	75	31.5	9	-11.5	49	18.5	13.5	10.5	25	8	20	31.5	42.5	17.5	-8.5	4	-19	31.5	88.5	80	30.5	87	58.5	32.5	15	13	V	Y05	NA	Y04
EKID_074	0	9	-22	-1	17	-1	-49	-9	1	4	-6	-1	-13.5	-38	14	25	-16	-60	-29	-31	-10	23	-6	-13	28.5	28	24	-32	0	V	Y04	NA	Y04
EKID_074	1	2	37.5	50	25.5	3	-43.5	4	5	3.5	-0.5	14	-5	-16	18.5	24.5	0.5	-46.5	-23	-29	-0.5	47.5	27	-0.5	49.5	44	31	-9	3	V	Y05	NA	Y04
EKID_075	0	7	-78.5	-68	8.5	-14	-22.5	12	9.5	-2.5	0.5	15	-15.5	-9	-1.5	32.5	-15.5	-94.5	-47	-52	16.5	43.5	23	12.5	11.5	-0.5	12.5	-17	3	V	Y05	NA	Y05
EKID_075	1	7	-19	-17	17	-10	-17	25	13.5	-3	6	30	-7	13	3	32	1	-81	-41	-50	26	68	56	25	32.5	15.5	19.5	6	6	V	Y06	NA	Y05
EKID_076	-1	7	4.5	10.5	9.5	-17	-43	23	5	-22	-5.5	35.5	-9	-44	29.5	33	18.5	-77	-56.5	-35.5	-18	-37	-69.5	-62	34	21	28.5	-30.5	-2	M	Y03	Y03/Y04	Intermediate size
EKID_076	1	7	73	69	16	-4	-41	30	9.5	-11	-1	51	-7.5	-24	37	38	30	-58	-39	-18	-3	-9	-28	-50	70.5	52	41	-33.5	1.5	M	Y04	Y03/Y04	Intermediate size
EKID_077	0	9	-40	-12	14	-1	-45	-20	-7	22	3	5	-12.5	-34	-6	18	-7	-47	-29	-11	-10	24	-2	-7	30.5	34	32.5	-16.5	11	V	Y04	NA	Y04
EKID_077	1	8	19.5	39	22.5	3	-39.5	-7	-3	21.5	8.5	20	-4	-12	-1.5	17.5	9.5	-33.5	-23	-9	-0.5	48.5	31	5.5	51.5	50	39.5	6.5	14	V	Y05	NA	Y04
EKID_078	0	8	-18	-40	18	3	-28	35	9	-15	-10	19	-13.5	-83	25	36	20	-113	-36	-89	-92	-48	-60	-111	21.5	4	11	-10.5	-23	M	Y06	NA	Y06
EKID_078	1	5	79	66	23	12	-21	43	19	10	-3	36	-10.5	-49	23	46	44	-38	-1	-38	-66	-2	-13	-68	45.5	23	27	-5.5	-19	M	Y08	NA	Y06
EKID_079	-1	4	95	98.5	10	-19.5	-54	-14.5	-1	-34.5	-30	51.5	2.5	-134	-34	36	29.5	-64.5	-11.5	-51.5	-151	-57.5	-82.5	-178.5	43.5	45	28.5	-51.5	-7	M	Y10	NA	Y12
EKID_079	0	6	220	211	20	-7	-48	2	0.5	-15	-30	85	27.5	-89	-17	44	52	-8	22	-27	-136	-2	-26	-174	93.5	88.5	39.5	-49	2	M	Y12	NA	Y12
EKID_082	-1	8	-98	-112	1	-21	-37	16	7.5	-57	-3	18	0.5	-66	-36	1	-14	-118	-40	-89	-17	-51	-50	-70	-28.5	-34	-4	-11.5	-9.5	M	Y06	Y06/Y08	Intermediate size
EKID_082	1	6	-1	-6	6	-12	-30	24	17.5	-32	4	35	3.5	-32	-38	11	10	-43	-5	-38	9	-5	-3	-27	-4.5	-15	12	-6.5	-5.5	M	Y08	Y06/Y08	Intermediate size
EKID_083	0	9	-60.5	-54.5	6.5	-2	-5	1	-0.5	8	4.5	6.5	-6	3	26.5	35	-12.5	-98	-51.5	-65.5	25	-22	-65.5	6	34.5	31.5	23.5	-34.5	-5	M	Y03	NA	Y03
EKID_083	1	8	8	4	13	11	-3	8	4	19	9	22	-4.5	23	34	40	-1	-79	-34	-48	40	6	-24	18	71	62.5	36	-37.5	-1.5	M	Y04	NA	Y03
EKID_085	0	9	-32	-22	29	13	-26	-1	0.5	21	-2.5	48.5	-8	0.5	-13.5	-0.5	16	-67.5	-35	-30.5	38.5	-12.5	-20	-11	14.5	8	4.5	-24.5	1.5	V	Y10	NA	Y10
EKID_085	1	3	87	85	53	41	-13	24	3.5	50	2	80	10	52	25	5	42	-30	-14	-12	80	38	32	23	76	58.5	19	-23	10	V	Y12	NA	Y10
EKID_086	-1	6	-73	-60	2	-1	-28	-25	-2.5	2	-12	-8	-18	-57	-15	18	-3	-78	-38	-40	-28	-4	-33	-49	8.5	13	15	-33	-5	V	Y04	NA	Y05
EKID_086	0	8	-13.5	-9	10.5	3	-22.5	-12	1.5	1.5	-6.5	7	-9.5	-35	-10.5	17.5	13.5	-64.5	-32	-38	-18.5	20.5	0	-36.5	29.5	29	22	-10	-2	V	Y05	NA	Y05
EKID_087	-1	8	-170	-158	6	-27	-83	-1	0.5	-5	-7	13	-33.5	-43	-40	2	-34	-85	-25	-60	-49	-44	-56	-115	-61	-63.5	-25	-12.5	-4.5	M	Y08	Y08/Y10	Intermediate size
EKID_087	1	9	-45	-45.5	16	-14.5	-77	15.5	2	14.5	-7	46.5	-8.5	2	-23	10	-11.5	-28.5	8.5	-35.5	-34	11.5	0.5	-110.5	-11	-20	-14	-10	4.5	M	Y10	Y08/Y10	Intermediate size
EKID_088	0	9	-14.5	-9.5	7.5	-7	-17	14	6	16	-2.5	17.5	0	2	25.5	23	-6.5	-33	-15.5	-33.5	27	38	2.5	26	42	31.5	35.5	-13	5	V	Y03	NA	Y03
EKID_088	1	3	54	49	14	6	-15	21	10.5	27	2	33	1.5	22	33	28	5	-14	2	-16	42	66	44	38	78.5	62.5	48	-16	8.5	V	Y04	NA	Y03
EKID_090	-1	1	-69.5	-54	-1.5	-15	-28.5	27	10.5	-3.5	-6.5	-1	-19.5	-27	2.5	20.5	0.5	-108.5	-54	-60	-6.5	9.5	-8	-27.5	26	13.5	21	-14	-5.5	V	Y05	NA	Y06
EKID_090	0	7	-10	-3	7	-11	-23	40	14.5	-4	-1	14	-11	-5	7	20	17	-95	-48	-58	3	34	25	-15	47	29.5	28	9	-2.5	V	Y06	NA	Y06
EKID_091	0	7	-88	-62	28	18	-28	3	0.5	17	7.5	14.5	-22	24.5	6.5	11.5	7	-36.5	-19	-15.5	67.5	51.5	39	39	-8.5	-11.5	-16	15	5.5	V	Y10	NA	Y10
EKID_091	1	1	31	45	52	46	-15	28	3.5	46	12	46	-4	76	45	17	33	1	2	3	109	102	91	73	53	39	-1.5	16.5	14	V	Y12	NA	Y10
EKID_092	0	9	27.5	30	13.5	-3	-28.5	8	6	7.5	0.5	36	-3	-12	-9.5	27.5	18.5	-20.5	7	-32	30.5	61.5	36	24.5	33	26.5	18.5	-3	5	V	Y05	NA	Y05
EKID_092	1	1	87	81	22	1	-23	21	10	7	6	51	5.5	10	-5	27	35	-7	13	-30	40	86	69	37	54	42.5	25.5	20	8	V	Y06	NA	Y05
EKID_093	0	9	20.5	8	26.5	9	-2.5	25	6.5	16.5	8.5	47	9	19	29.5	47.5	-1.5	-58.5	-15	-50	37.5	49.5	20	11.5	25	10	25.5	-5	12	M	Y05	NA	Y05
EKID_094	0	8	-17	-8	15	1	-14	30	14	17	0	36	-1	-3	20	30	18	-70	-30	-40	-7	36	16	-9	46	24.5	20.5	-15.5	4.5	V	Y04	NA	Y04
EKID_094	1	2	42.5	43	23.5	5	-8.5	43	18	16.5	5.5	51	7.5	19	24.5	29.5	34.5	-56.5	-24	-38	2.5	60.5	49	3.5	67	40.5	27.5	7.5	7.5	V	Y05	NA	Y04
EKID_095	0	9	-52.5	-65	-0.5	-22	-30.5	-8	-1.5	-24.5	-10.5	4	-21	-80	-26.5	22.5	-21.5	-94.5	-40	-60	-34.5	-50.5	-69	-36.5	-4.5	-7.5	12.5	-39	-8.5	V	Y05	NA	Y05
EKID_095	1	7	7	-14	8	-18	-25	5	2.5	-25	-5	19	-12.5	-58	-22	22	-5	-81	-34	-58	-25	-26	-36	-24	16.5	8.5	19.5	-16	-5.5	V	Y06	NA	Y05
EKID_096	0	8	91	81	27	14	-50	-12	-2.5	-10	-35	63	5.5	-112	-58	12	44	-16	18	-31	-117	-47	-56	-163	5.5	5	-12.5	-58.5	-1.5	M	Y12	NA	Y12
EKID_098	0	9	-54.5	-49.5	29.5	5	-24	27	-1	6	-2.5	25.5	2	-2	9.5	26	-8.5	-30	-10.5	-35.5	28	-16	-60.5	-2	6	-5.5	15.5	-35.5	-2	M	Y03	NA	Y03
EKID_098	1	7	14	9	36	18	-22	34	3.5	17	2	41	3.5	18	17	31	3	-11	7	-18	43	12	-19	10	42.5	25.5	28	-38.5	1.5	M	Y04	NA	Y03
EKID_101	0	8	-7	-18	5	-9	-26	60	25	27	4	32	7.5	3	31	50	-32	-56	-16	-40	40	16	-5	17	66	33.5	32.5	-37	7	M	Y04	NA	Y04
EKID_101	1	3	52.5	33	13.5	-5	-20.5	73	29	26.5	9.5	47	16	25	35.5	49.5	-15.5	-42.5	-10	-38	49.5	40.5	28	29.5	87	49.5	39.5	-14	10	M	Y05	NA	Y04
EKID_103	-1	9	-58.5	-61	12.5	-23	-30.5	-6	-3.5	0.5	-13.5	10	-11.5	-30	-10.5	12.5	-7.5	-97.5	-35	-65	-26.5	2.5	-17	-27.5	-11	-12	0.5	-22	-3.5	V	Y05	Y05/Y06	Intermediate size
EKID_103	1	8	1	-10	21	-19	-25	7	0.5	0	-8	25	-3	-8	-6	12	9	-84	-29	-63	-17	27	16	-15	10	4	7.5	1	-0.5	V	Y06	Y05/Y06	Intermediate size
EKID_104	0	8	491	442	54	50	28	47	20.5	117	31	155	75	202	23	21	91	207	127	83	119	248	245	108	204	179.5	77.5	38	44.5	M	Y12	NA	Y12
EKID_105	1	7	11.5	17.5	11.5	-7	NA	23	14.5	18	-2.5	-9.5	8	1	24.5	43	-15.5	-5	4.5	-23.5	41	53	21.5	41	36.5	23.5	27.5	-13	9.5	V	Y03	NA	Y02
EKID_106	0	7	-66	-80	27	4	-35	12	1	-10	2	25	-5	-30	-6	22	-1	-115	-37	-89	-5	-44	-66	-61	10.5	2.5	17.5	-31.5	-3.5	M	Y06	NA	Y06
EKID_106	1	6	31	26	32	13	-28	20	11	15	9	42	-2	4	-8	32	23	-40	-2	-38	21	2	-19	-18	34.5	21.5	33.5	-26.5	0.5	M	Y08	NA	Y06
EKID_107	0	7	-138	-106	3	-22	-46	-27	-7	-26	-17	15	-19.5	-89	-70	28	2	-52	-14	-38	-62	-26	-28	-48	-54	-44	-18.5	-31.5	-7.5	V	Y08	NA	Y08
EKID_107	1	6	-19	1	27	6	-33	-2	-4	3	-12.5	46.5	-1.5	-37.5	-31.5	33.5	28	-14.5	7	-19.5	-20.5	24.5	24	-14	7.5	6.5	-4	-30	1	V	Y10	NA	Y08
EKID_108	0	10	-106.5	-89	-0.5	-16	-73.5	-12	-1	-6.5	-15.5	23	-12.5	-35	-36.5	10.5	-20.5	-89.5	-42	-53	-29.5	-16.5	-28	-34.5	-24.5	-23	-14	-6.5	7	V	Y05	NA	Y05
EKID_108	1	8	-47	-38	8	-12	-68	1	3	-7	-10	38	-4	-13	-32	10	-4	-76	-36	-51	-20	8	5	-22	-3.5	-7	-7	16.5	10	V	Y06	NA	Y05
EKID_110	-1	7	-61.5	-52.5	10.5	-3	-24	5	1	7	0.5	1.5	-6.5	-19	16.5	12	-6.5	-89	-43.5	-61.5	-13	10	-23.5	-34	5	3	23.5	-31.5	2	M	Y03	Y03/Y04	Intermediate size
EKID_110	1	6	7	6	17	10	-22	12	5.5	18	5	17	-5	1	24	17	5	-70	-26	-44	2	38	18	-22	41.5	34	36	-34.5	5.5	M	Y04	Y03/Y04	Intermediate size
EKID_111	0	5	-22	-15	24	-5	-66	-28	-2.5	-7	11	26	-9	-31	-52	13	20	3	6	-3	6	23	17	13	-28	-18.5	2	-1	6.5	M	Y08	NA	Y08
EKID_111	1	4	103	97.5	34	7.5	-60	-11.5	-1	12.5	11	59.5	16	14	-35	21	42.5	59.5	39.5	21.5	21	78.5	73.5	17.5	22	25	13	1.5	15.5	M	Y10	NA	Y08
EKID_112	0	8	106.5	89	22.5	-17	-19.5	19	6.5	22.5	3.5	52	8	-23	16.5	20.5	4.5	-63.5	-77	8	-22.5	36.5	25	-70.5	90.5	78.5	45	NA	-8.5	M	Y05	NA	Y05
EKID_112	1	3	166	140	31	-13	-14	32	10.5	22	9	67	16.5	-1	21	20	21	-50	-71	10	-13	61	58	-58	111.5	94.5	52	NA	-5.5	M	Y06	NA	Y05
EKID_113	0	9	-64	-65	17	-23	-26	-3	-1	-16	1	19	-9	-43	-39	-9	-1	-83	-21	-73	-5	25	19	-44	2.5	2.5	11	13	6.5	M	Y06	NA	Y06
EKID_113	1	4	33	41	22	-14	-19	5	9	9	8	36	-6	-9	-41	1	23	-8	14	-22	21	71	66	-1	26.5	21.5	27	18	10.5	M	Y08	NA	Y06
EKID_114	0	9	-33	-31	29	-9	-7	-9	-9.5	26	-16.5	17.5	0.5	-34.5	-38.5	-10.5	-10	10.5	-6	8.5	-2.5	40.5	37	-11	1.5	4.5	3	1.5	0.5	V	Y10	NA	Y10
EKID_114	1	3	86	76	53	19	6	16	-6.5	55	-12	49	18.5	17	0	-5	16	48	15	27	39	91	89	23	63	55	17.5	3	9	V	Y12	NA	Y10
EKID_115	0	9	-36.5	-25.5	9.5	-9	-42	21	7	-3	-11.5	15.5	7	-28	5.5	36	-17.5	-66	-35.5	-46.5	-3	2	-32.5	-2	22.5	9.5	25	-26	-0.5	V	Y03	NA	Y03
EKID_115	1	5	32	33	16	4	-40	28	11.5	8	-7	31	8.5	-8	13	41	-6	-47	-18	-29	12	30	9	10	59	40.5	37.5	-29	3	V	Y04	NA	Y03
EKID_117	1	6	18.5	28.5	18.5	-2	-27	-7	-1	22	-0.5	18.5	-15.5	5	0.5	7	-5.5	-68	-52.5	-31.5	1	45	7.5	3	31	32.5	26.5	-15.5	4.5	V	Y03	NA	At least a smaller one
EKID_119	0	8	-14	-15	-15	-31	-20	7	4.5	-14	-1	9	-18.5	-40	-1	31	-24	-59	-11	-48	14	-6	-30	-11	36.5	30	33.5	-50.5	-3	M	Y04	NA	Y04
EKID_119	1	6	45.5	36	-6.5	-27	-14.5	20	8.5	-14.5	4.5	24	-10	-18	3.5	30.5	-7.5	-45.5	-5	-46	23.5	18.5	3	1.5	57.5	46	40.5	-27.5	0	M	Y05	NA	Y04
EKID_120	0	8	-15	-22	7	-21	-49	-11	-6	-7	-26	39	15	-76	-30	29	-29	-26	28	-51	-54	-52	-77	-115	-28	-26	-19	-47.5	-4	M	Y12	NA	Y12
EKID_121	0	9	31	31	14	-6	-61	18	5.5	-26	15	46	-16	-37	-21	42	19	-57	-20	-37	-29	-61	-79	-53	16.5	5.5	30.5	-30.5	-3	M	Y08	NA	Y08
EKID_121	1	4	156	143.5	24	6.5	-55	34.5	7	-6.5	15	79.5	9	8	-4	50	41.5	-0.5	13.5	-12.5	-14	-5.5	-22.5	-48.5	66.5	49	41.5	-28	6	M	Y10	NA	Y08
EKID_125	0	9	-160	-180	-5	-32	-52	16	5	0	12	17	-15.5	32	-12	14	-37	-108	-33	-86	48	-4	-17	14	-27	-35.5	-14	8.5	-2	M	Y06	NA	Y06
EKID_125	1	4	-63	-74	0	-23	-45	24	15	25	19	34	-12.5	66	-14	24	-13	-33	2	-35	74	42	30	57	-3	-16.5	2	13.5	2	M	Y08	NA	Y06
EKID_128	-1	5	-128	-111	9	-17	-52	42	25	16	13	41	-6	-11	-18	35	16	-116	-49	-66	-18	49	40	0	-47.5	-71	-35	14	-3.5	V	Y08	NA	Y10
EKID_128	0	10	-9	-4	33	11	-39	67	28	45	17.5	72.5	12	40.5	20.5	40.5	42	-78.5	-28	-47.5	23.5	99.5	92	34	14	-20.5	-20.5	15.5	5	V	Y10	NA	Y10
EKID_128	1	2	110	103	57	39	-26	92	31	74	22	104	30	92	59	46	68	-41	-7	-29	65	150	144	68	75.5	30	-6	17	13.5	V	Y12	NA	Y10
EKID_129	-1	7	-138	-133	13	-19	-49	-26	-0.5	-1	-2	45	-6	-21	-42	5	24	-132	-58	-85	-9	-17	-23	-15	-51	-47	-28	13	3	V	Y06	Y06/Y08	Intermediate size
EKID_129	1	9	-41	-27	18	-10	-42	-18	9.5	24	5	62	-3	13	-44	15	48	-57	-23	-34	17	29	24	28	-27	-28	-12	18	7	V	Y08	Y06/Y08	Intermediate size
EKID_129	1	1	78	80	42	18	-29	7	12.5	53	9.5	93.5	15	64.5	-5.5	20.5	74	-19.5	-2	-15.5	58.5	79.5	76	62	34.5	22.5	2.5	19.5	15.5	V	Y10	Y06/Y08	Intermediate size
EKID_131	-1	4	-160	-136	-23	-32	-42	-43	-3	-36	-2	2	-43	-144	-62	8	1	-172	-89	-77	-112	-86	-94	-130	-50.5	-37.5	-5	-49.5	-24.5	V	Y08	NA	Y10
EKID_131	0	9	-41	-29	1	-4	-29	-18	0	-7	2.5	33.5	-25	-92.5	-23.5	13.5	27	-134.5	-68	-58.5	-70.5	-35.5	-42	-96	11	13	9.5	-48	-16	V	Y10	NA	Y10
EKID_131	1	6	78	78	25	24	-16	7	3	22	7	65	-7	-41	15	19	53	-97	-47	-40	-29	15	10	-62	72.5	63.5	24	-46.5	-7.5	V	Y12	NA	Y10
EKID_132	-1	3	-113	-106	13	-26	-60	-14	-2.5	-44	4	16	-18.5	-92	-33	13	18	-102	-45	-68	-72	-36	-47	-86	-26.5	-21	-9	-18.5	-0.5	M	Y06	NA	Y08
EKID_132	0	9	-16	0	18	-17	-53	-6	7.5	-19	11	33	-15.5	-58	-35	23	42	-27	-10	-17	-46	10	0	-43	-2.5	-2	7	-13.5	3.5	M	Y08	NA	Y08
EKID_132	1	2	109	112.5	28	-4.5	-47	10.5	9	0.5	11	66.5	9.5	-13	-18	31	64.5	29.5	23.5	7.5	-31	65.5	56.5	-38.5	47.5	41.5	18	-11	12.5	M	Y10	NA	Y08
EKID_133	-1	9	-193	-171	11	-34	-39	-10	-4.5	-10	-2.5	1.5	-27.5	-51.5	-53.5	-1.5	-16	-98.5	-72	-24.5	-33.5	-27.5	-32	-38	-81	-79	-64.5	-22	-11	V	Y10	NA	Y12
EKID_133	0	9	-74	-64	35	-6	-26	15	-1.5	19	2	33	-9.5	0	-15	4	10	-61	-51	-6	8	23	20	-4	-19.5	-28.5	-50	-20.5	-2.5	V	Y12	NA	Y12
EKID_134	-1	6	-66	-58	-1	-21	-25	-20	-2	2	-8	16	-14.5	-61	-15	13	2	-102	-47	-56	-29	-31	-55	-48	9	13	21	-50	-6	M	Y04	NA	Y05
EKID_134	0	9	-6.5	-7	7.5	-17	-19.5	-7	2	1.5	-2.5	31	-6	-39	-10.5	12.5	18.5	-88.5	-41	-54	-19.5	-6.5	-22	-35.5	30	29	28	-27	-3	M	Y05	NA	Y05
EKID_134	1	4	53	44	16	-13	-14	6	6	1	3	46	2.5	-17	-6	12	35	-75	-35	-52	-10	18	11	-23	51	45	35	-4	0	M	Y06	NA	Y05
EKID_136	-1	3	-135	-126	12	-3	-20	12	13.5	-31	-10	2	-26	-69	-33	12	3	-118	-26	-92	-29	-62	-81	-83	-75	-83.5	-33	-16.5	-20.5	M	Y08	NA	Y10
EKID_136	0	9	-10	-13.5	22	9.5	-14	28.5	15	-11.5	-10	35.5	-1	-24	-16	20	25.5	-61.5	7.5	-67.5	-14	-6.5	-24.5	-78.5	-25	-40	-22	-14	-11.5	M	Y10	NA	Y10
EKID_136	1	6	115	99	32	22	-8	45	16.5	8	-10	69	24	21	1	28	48	-5	41	-43	1	49	32	-74	25	3.5	-11	-11.5	-2.5	M	Y12	NA	Y10
EKID_137	-1	8	-224	-197	16	-2	-20	-19	-4.5	3	2	-8	-21	-31	-10	9	-13	-131	-47	-84	4	-52	-80	-64	-66	-59.5	-19	-45.5	-11.5	M	Y04	Y04/Y05	Intermediate size
EKID_137	1	7	-164.5	-146	24.5	2	-14.5	-6	-0.5	2.5	7.5	7	-12.5	-9	-5.5	8.5	3.5	-117.5	-41	-82	13.5	-27.5	-47	-51.5	-45	-43.5	-12	-22.5	-8.5	M	Y05	Y04/Y05	Intermediate size
EKID_137	1	8	-105	-95	33	6	-9	7	3.5	2	13	22	-4	13	-1	8	20	-104	-35	-80	23	-3	-14	-39	-24	-27.5	-5	0.5	-5.5	M	Y06	Y04/Y05	Intermediate size
EKID_138	0	7	-210	-204	23	-16	-28	0	3.5	-16	2	-17	-23	-1	-25	15	-38	-112	-35	-88	-14	-30	-46	-40	-50.5	-55	-16.5	2	-4	M	Y06	NA	Y06
EKID_138	1	8	-113	-98	28	-7	-21	8	13.5	9	9	0	-20	33	-27	25	-14	-37	0	-37	12	16	1	3	-26.5	-36	-0.5	7	0	M	Y08	NA	Y06
EKID_138	1	4	12	14.5	38	5.5	-15	24.5	15	28.5	9	33.5	5	78	-10	33	8.5	19.5	33.5	-12.5	27	71.5	57.5	7.5	23.5	7.5	10.5	9.5	9	M	Y10	NA	Y06
EKID_142	-1	4	-200	-183	-18	-21	-55	-46	3.5	-28	-25	-10	-38	-106	-88	-5	-23	-132	-56	-76	-53	-51	-61	-41	-64.5	-56.5	-13	-19	-16	V	Y08	NA	Y10
EKID_142	0	9	-81	-76	6	7	-42	-21	6.5	1	-20.5	21.5	-20	-54.5	-49.5	0.5	3	-94.5	-35	-57.5	-11.5	-0.5	-9	-7	-3	-6	1.5	-17.5	-7.5	V	Y10	NA	Y10
EKID_142	1	6	38	31	30	35	-29	4	9.5	30	-16	53	-2	-3	-11	6	29	-57	-14	-39	30	50	43	27	58.5	44.5	16	-16	1	V	Y12	NA	Y10
EKID_143	-1	4	-147.5	-128	11.5	-15	-15.5	3	6.5	-27.5	-12.5	22	-7	-27	-8.5	35.5	6.5	-114.5	-51	-69	-18.5	14.5	-7	-23.5	-34	-43.5	-11.5	-13.5	-8	V	Y05	NA	Y06
EKID_143	0	9	-88	-77	20	-11	-10	16	10.5	-28	-7	37	1.5	-5	-4	35	23	-101	-45	-67	-9	39	26	-11	-13	-27.5	-4.5	9.5	-5	V	Y06	NA	Y06
EKID_143	1	4	9	29	25	-2	-3	24	20.5	-3	0	54	4.5	29	-6	45	47	-26	-10	-16	17	85	73	32	11	-8.5	11.5	14.5	-1	V	Y08	NA	Y06
EKID_144	-1	4	-210	-207	17	-9	-17	-25	-2.5	-5	-15	4	-14	-35	-51	-15	-28	-130	-58	-83	16	-35	-44	-22	-55.5	-55.5	-22	7	-5	M	Y06	NA	Y08
EKID_144	0	7	-113	-101	22	0	-10	-17	7.5	20	-8	21	-11	-1	-53	-5	-4	-55	-23	-32	42	11	3	21	-31.5	-36.5	-6	12	-1	M	Y08	NA	Y08
EKID_144	1	3	12	11.5	32	12.5	-4	-0.5	9	39.5	-8	54.5	14	44	-36	3	18.5	1.5	10.5	-7.5	57	66.5	59.5	25.5	18.5	7	5	14.5	8	M	Y10	NA	Y08
EKID_145	-1	4	-130	-133	-15	-23	-23	-21	4.5	1	7	17	-26	-26	-3	19	-17	-137	-69	-68	-10	1	-24	-29	-27.5	-28.5	3	-37.5	-6.5	V	Y04	NA	Y05
EKID_145	0	8	-70.5	-82	-6.5	-19	-17.5	-8	8.5	0.5	12.5	32	-17.5	-4	1.5	18.5	-0.5	-123.5	-63	-66	-0.5	25.5	9	-16.5	-6.5	-12.5	10	-14.5	-3.5	V	Y05	NA	Y05
EKID_145	1	6	-11	-31	2	-15	-12	5	12.5	0	18	47	-9	18	6	18	16	-110	-57	-64	9	50	42	-4	14.5	3.5	17	8.5	-0.5	V	Y06	NA	Y05
EKID_147	-1	2	-52.5	-51	-5.5	-23	-80.5	19	16.5	-19.5	0.5	39	2	-65	4.5	-0.5	16.5	-126.5	-44	-88	-43.5	-39.5	-60	-58.5	-9.5	-22.5	3	-37.5	-3.5	M	Y05	NA	Y06
EKID_147	0	7	7	0	3	-19	-75	32	20.5	-20	6	54	10.5	-43	9	-1	33	-113	-38	-86	-34	-15	-27	-46	11.5	-6.5	10	-14.5	-0.5	M	Y06	NA	Y06
EKID_147	1	5	104	106	8	-10	-68	40	30.5	5	13	71	13.5	-9	7	9	57	-38	-3	-35	-8	31	20	-3	35.5	12.5	26	-9.5	3.5	M	Y08	NA	Y06
EKID_148	-1	5	-72	-80	-22	-22	-11	-2	11.5	36	-5	7	-6.5	-49	-22	9	-7	-62	-32	-30	-3	4	-19	-20	-24	-26	-1	-23.5	8.5	V	Y04	NA	Y05
EKID_148	0	9	-12.5	-29	-13.5	-18	-5.5	11	15.5	35.5	0.5	22	2	-27	-17.5	8.5	9.5	-48.5	-26	-28	6.5	28.5	14	-7.5	-3	-10	6	-0.5	11.5	V	Y05	NA	Y05
EKID_148	1	5	47	22	-5	-14	0	24	19.5	35	6	37	10.5	-5	-13	8	26	-35	-20	-26	16	53	47	5	18	6	13	22.5	14.5	V	Y06	NA	Y05
EKID_149	0	6	-21	-10	9	-17	-45	3	3	-31	-29	63	-6.5	-76	-42	13	33	-56	-2	-51	-71	-49	-54	-160	-11.5	-17.5	-24.5	-23.5	2.5	M	Y12	NA	Y12
EKID_150	0	8	17.5	25.5	28.5	5	-15	43	20.5	28	11.5	58.5	16.5	21	37.5	12	24.5	-76	-59.5	-32.5	24	54	14.5	16	41.5	18.5	25	-9	9	V	Y03	NA	Y03
EKID_150	1	3	86	84	35	18	-13	50	25	39	16	74	18	41	45	17	36	-57	-42	-15	39	82	56	28	78	49.5	37.5	-12	12.5	V	Y04	NA	Y03
EKID_152	-1	2	-184	-155	12	-16	-8	8	5.5	-9	0	-6	-3.5	-19	7	16	-15	-91	-58	-65	22	-27	-69	-7	-46	-53.5	-7	-8.5	13.5	M	Y02	NA	Y03
EKID_152	0	9	-115.5	-96.5	18.5	-3	-6	15	10	2	4.5	9.5	-2	1	14.5	21	-3.5	-72	-40.5	-47.5	37	1	-27.5	5	-9.5	-22.5	5.5	-11.5	17	M	Y03	NA	Y03
EKID_152	1	6	-47	-38	25	10	-4	22	14.5	13	9	25	-0.5	21	22	26	8	-53	-23	-30	52	29	14	17	27	8.5	18	-14.5	20.5	M	Y04	NA	Y03
EKID_154	-1	4	-160	-145	18	-27	-60	-12	-3.5	-27	-14	17	-16.5	-61	-53	-5	-9	-109	-38	-82	-32	-25	-35	-50	-51.5	-47.5	-32	-9	-0.5	M	Y06	NA	Y08
EKID_154	0	9	-63	-39	23	-18	-53	-4	6.5	-2	-7	34	-13.5	-27	-55	5	15	-34	-3	-31	-6	21	12	-7	-27.5	-28.5	-16	-4	3.5	M	Y08	NA	Y08
EKID_154	1	2	62	73.5	33	-5.5	-47	12.5	8	17.5	-7	67.5	11.5	18	-38	13	37.5	22.5	30.5	-6.5	9	76.5	68.5	-2.5	22.5	15	-5	-1.5	12.5	M	Y10	NA	Y08
EKID_155	-1	7	-152	-132	14	1	-40	16	14.5	-26	-13	-1	-12	-47	-32	5	-14	-97	-34	-63	4	-57	-66	-59	-39	-51.5	-13	-20	-17	M	Y08	NA	Y10
EKID_155	0	9	-27	-19.5	24	13.5	-34	32.5	16	-6.5	-13	32.5	13	-2	-15	13	8.5	-40.5	-0.5	-38.5	19	-1.5	-9.5	-54.5	11	-8	-2	-17.5	-8	M	Y10	NA	Y10
EKID_155	1	4	98	93	34	26	-28	49	17.5	13	-13	66	38	43	2	21	31	16	33	-14	34	54	47	-50	61	35.5	9	-15	1	M	Y12	NA	Y10
EKID_156	-1	8	-70.5	-71	20.5	-3	-19.5	6	10	-5.5	-3.5	29	-6	-9	6.5	17.5	3.5	-81.5	-36	-51	-3.5	0.5	-17	-17.5	6.5	-6	8.5	-11	-1.5	M	Y05	NA	Y06
EKID_156	0	8	-11	-20	29	1	-14	19	14	-6	2	44	2.5	13	11	17	20	-68	-30	-49	6	25	16	-5	27.5	10	15.5	12	1.5	M	Y06	NA	Y06
EKID_156	1	2	86	86	34	10	-7	27	24	19	9	61	5.5	47	9	27	44	7	5	2	32	71	63	38	51.5	29	31.5	17	5.5	M	Y08	NA	Y06
EKID_159	-1	4	-132.5	-138	-9.5	-46	-31.5	-13	2	-14.5	-12.5	9	-3.5	-46	-31.5	17.5	-21.5	-149.5	-72	-83	-35.5	-51.5	-73	-64.5	-28.5	-29	-1.5	-37.5	-3.5	V	Y05	Y06/Y08	Intermediate size
EKID_159	-1	7	-73	-87	-1	-42	-26	0	6	-15	-7	24	5	-24	-27	17	-5	-136	-66	-81	-26	-27	-40	-52	-7.5	-13	5.5	-14.5	-0.5	V	Y06	Y06/Y08	Intermediate size
EKID_159	1	6	24	19	4	-33	-19	8	16	10	0	41	8	10	-29	27	19	-61	-31	-30	0	19	7	-9	16.5	6	21.5	-9.5	3.5	V	Y08	Y06/Y08	Intermediate size
EKID_160	-1	6	-54.5	-55.5	26.5	-1	-11	-6	-1.5	15	-3.5	26.5	1	-44	-3.5	-1	17.5	-95	-47.5	-63.5	23	3	-32.5	-15	6.5	8.5	10.5	-11	64	M	Y03	Y03/Y04	Intermediate size
EKID_160	1	8	14	3	33	12	-9	1	3	26	1	42	2.5	-24	4	4	29	-76	-30	-46	38	31	9	-3	43	39.5	23	-14	67.5	M	Y04	Y03/Y04	Intermediate size
EKID_160	1	6	73.5	54	41.5	16	-3.5	14	7	25.5	6.5	57	11	-2	8.5	3.5	45.5	-62.5	-24	-44	47.5	55.5	42	9.5	64	55.5	30	9	70.5	M	Y05	Y03/Y04	Intermediate size
EKID_161	-1	7	-112	-128	11	-20	-22	-18	2.5	-39	-15	16	-9.5	-76	-43	1	-14	-102	-52	-61	-49	6	0	-56	-49.5	-45	-18	7	-1	V	Y06	Y06/Y08	Intermediate size
EKID_161	1	6	-15	-22	16	-11	-15	-10	12.5	-14	-8	33	-6.5	-42	-45	11	10	-27	-17	-10	-23	52	47	-13	-25.5	-26	-2	12	3	V	Y08	Y06/Y08	Intermediate size
EKID_166	0	6	-35.5	-29	2.5	-9	-25.5	-14	8	-24.5	-17.5	29	-7	-78	1.5	6.5	3.5	-128.5	-61	-73	-110.5	-16.5	-31	-141.5	-9.5	-11.5	2.5	-48	-14.5	V	Y05	NA	Y05
EKID_166	1	7	24	22	11	-5	-20	-1	12	-25	-12	44	1.5	-56	6	6	20	-115	-55	-71	-101	8	2	-129	11.5	4.5	9.5	-25	-11.5	V	Y06	NA	Y05
EKID_166	1	4	121	128	16	4	-13	7	22	0	-5	61	4.5	-22	4	16	44	-40	-20	-20	-75	54	49	-86	35.5	23.5	25.5	-20	-7.5	V	Y08	NA	Y05
EKID_169	-1	2	-32	-41	-12	-37	-55	-38	-7.5	-49	-58	24	-20	-146	-66	-12	1	-27	11	-35	-139	-54	-65	-209	-52.5	-43.5	-31	-48	-4.5	M	Y12	NA	Y14
EKID_172	-1	5	-100.5	-84.5	-8.5	-18	-50	-21	-1	4	-13.5	-10.5	-20.5	-63	-4.5	16	-25.5	-97	-35.5	-77.5	-38	-35	-77.5	-69	-22	-21	14	-46.5	-12.5	M	Y03	NA	Y04
EKID_172	0	9	-32	-26	-2	-5	-48	-14	3.5	15	-9	5	-19	-43	3	21	-14	-78	-18	-60	-23	-7	-36	-57	14.5	10	26.5	-49.5	-9	M	Y04	NA	Y04
EKID_172	1	7	27.5	25	6.5	-1	-42.5	-1	7.5	14.5	-3.5	20	-10.5	-21	7.5	20.5	2.5	-64.5	-12	-58	-13.5	17.5	-3	-44.5	35.5	26	33.5	-26.5	-6	M	Y05	NA	Y04
EKID_173	-1	5	-202	-196	10	-25	-37	-28	-3	-34	-4	0	-28	-48	-46	-8	-22	-125	-43	-93	-30	-74	-78	-63	-67	-61	-28.5	-16.5	-5.5	M	Y06	NA	Y08
EKID_173	0	8	-105	-90	15	-16	-30	-20	7	-9	3	17	-25	-14	-48	2	2	-50	-8	-42	-4	-28	-31	-20	-43	-42	-12.5	-11.5	-1.5	M	Y08	NA	Y08
EKID_173	1	4	20	22.5	25	-3.5	-24	-3.5	8.5	10.5	3	50.5	0	31	-31	10	24.5	6.5	25.5	-17.5	11	27.5	25.5	-15.5	7	1.5	-1.5	-9	7.5	M	Y10	NA	Y08
EKID_175	-1	1	-104	-79	6	-23	-35	2	10	0	-11	19	4	-44	-11	25	0	-108	-61	-79	-47	-9	-57	-47	-21.5	-27.5	3	-15.5	-2.5	V	Y02	NA	Y03
EKID_175	0	7	-35.5	-20.5	12.5	-10	-33	9	14.5	11	-6.5	34.5	5.5	-24	-3.5	30	11.5	-89	-43.5	-61.5	-32	19	-15.5	-35	15	3.5	15.5	-18.5	1	V	Y03	NA	Y03
EKID_175	1	6	33	38	19	3	-31	16	19	22	-2	50	7	-4	4	35	23	-70	-26	-44	-17	47	26	-23	51.5	34.5	28	-21.5	4.5	V	Y04	NA	Y03
EKID_176	-1	5	-79	-65	25	-4	-9	-6	-1.5	18	6	12	0.5	-29	-6	12	-3	-50	-53	-29	14	43	-3	18	-22	-21	2	6	20.5	M	Y02	Y02/Y03	Intermediate size
EKID_176	1	5	-10.5	-6.5	31.5	9	-7	1	3	29	10.5	27.5	2	-9	1.5	17	8.5	-31	-35.5	-11.5	29	71	38.5	30	14.5	10	14.5	3	24	M	Y03	Y02/Y03	Intermediate size
EKID_176	1	2	58	52	38	22	-5	8	7.5	40	15	43	3.5	11	9	22	20	-12	-18	6	44	99	80	42	51	41	27	0	27.5	M	Y04	Y02/Y03	Intermediate size
